# Supplementary material for: Analysis and prediction of the axial compression properties of desert sand concrete with steel tube restraint based on an improved BP neural network model
Source: PLoS One. 2025 Sep 22;20(9):e0332585. doi: 10.1371/journal.pone.0332585 (PMC12453194; doi:10.1371/journal.pone.0332585)
Supplement: S1 Dataset — (XLSX) [file pone.0332585.s001.xlsx]

## Sheet: Sheet1
				Training data of the axial compressive strength model of desert sand recycled aggregate concrete under steel pipe constraints
				NO.	Steel constraint (mm)	Desert-sand content/%	Water–cement ratio/%	Compressive strength measured value/MPa
				1	0	0	30	44.67
				2	0	0	30	45.23
				3	0	0	30	44.5
				4	0	0	35	45.77
				5	0	0	35	46.34
				6	0	0	35	45.92
				7	0	0	40	42.76
				8	0	0	40	43.88
				9	0	0	40	43.62
				10	0	20	30	50.13
				11	0	20	30	52.03
				12	0	20	30	51.14
				13	0	20	35	51.6
				14	0	20	35	53
				15	0	20	35	51.96
				16	0	20	40	43.53
				17	0	20	40	45.37
				18	0	20	40	44.9
				19	0	40	30	46.92
				20	0	40	30	47.74
				21	0	40	30	47.96
				22	0	40	35	49.86
				23	0	40	35	48.88
				24	0	40	35	49.25
				25	0	40	40	44.67
				26	0	40	40	44.43
				27	0	40	40	45.5
				28	0	60	30	43.88
				29	0	60	30	45.26
				30	0	60	30	44.68
				31	0	60	35	46.17
				32	0	60	35	47.34
				33	0	60	35	46.24
				34	0	60	40	39.33
				35	0	60	40	38.45
				36	0	60	40	39.54
				37	0	20	40	45.45
				38	0	20	40	44.01
				39	0	20	40	41.13
				40	0	40	40	46.62
				41	0	40	40	45.36
				42	0	40	40	42.75
				43	0	60	40	40.5
				44	0	60	40	37.71
				45	0	60	40	34.29
				46	0	40	45	39.96
				47	0	40	45	38.43
				48	0	40	45	34.02
				49	0	60	45	38.34
				50	0	60	45	36
				51	0	60	45	32.94
				52	0	20	45	36.99
				53	0	20	45	34.83
				54	0	20	45	33.21
				55	0	60	50	32.58
				56	0	60	50	31.41
				57	0	60	50	29.43
				58	0	20	50	35.19
				59	0	20	50	34.2
				60	0	20	50	32.85
				61	0	40	50	32.76
				62	0	40	50	31.23
				63	0	40	50	30.51
				64	0	0	40	42.31
				65	0	20	40	40.66
				66	0	40	40	41.73
				67	0	60	40	40.57
				68	0	0	30	47.92
				69	0	0	30	41.92
				70	0	0	30	44.56
				71	0	0	35	39.76
				72	0	0	35	37.44
				73	0	0	35	43.28
				74	0	0	40	38.32
				75	0	0	40	37.76
				76	0	0	40	34.24
				77	0	0	30	47.84
				78	0	0	34	41.28
				79	0	0	38	36.32
				80	0	0	42	30.32
				81	0	0	45	38.58
				82	0	15	45	39.14
				83	0	30	45	39.64
				84	0	45	45	37.16
				85	0	0	50	18.88
				86	0	20	50	23.84
				87	0	40	50	22.88
				88	0	60	50	21.52
				89	0	45	45	40.16
				90	0	30	48	38.72
				91	0	15	51	38.88
				92	0	0	54	34.88
				93	0	20	50	26.95
				94	0	40	50	26.96
				95	0	60	50	24.1
				96	3	0	30	113.54
				97	3	0	30	114.59
				98	3	0	30	115.69
				99	3	0	35	120.8
				100	3	0	35	118.5
				101	3	0	35	121.7
				102	3	0	40	109.3
				103	3	0	40	108.5
				104	3	0	40	105.6
				105	3	20	30	93.7
				106	3	20	30	93.2
				107	3	20	30	92.9
				108	3	20	35	95.82
				109	3	20	35	94.9
				110	3	20	35	96.2
				111	3	20	40	89.42
				112	3	20	40	88.78
				113	3	20	40	88.3
				114	3	40	30	96.2
				115	3	40	30	95.8
				116	3	40	30	94.64
				117	3	40	35	98.52
				118	3	40	35	97.5
				119	3	40	35	99.9
				120	3	40	40	93.1
				121	3	40	40	94.2
				122	3	40	40	93.9
				123	3	60	30	87.88
				124	3	60	30	94.3
				125	3	60	30	87.42
				126	3	60	35	96.12
				127	3	60	35	95.88
				128	3	60	35	85.7
				129	3	60	40	83.8
				130	3	60	40	82.6
				131	3	60	40	82.91
				132	2	0	43	100.54
				133	3	0	43	91.21
				134	4	0	43	109.96
				135	3.63	0	43	80.54
				136	3.63	0	43	79.25
				137	3.63	0	43	73.45
				138	3	0	40	59.93
				139	3	0	43	58.44
				140	3	0	40	57.2
				141	3	0	43	59.9318
				142	3	0	40	58.4397
				143	3	0	40	57.1963
