# Supplementary material for: Analysis and prediction of the axial compression properties of desert sand concrete with steel tube restraint based on an improved BP neural network model
Source: PLoS One. 2025 Sep 22;20(9):e0332585. doi: 10.1371/journal.pone.0332585 (PMC12453194; doi:10.1371/journal.pone.0332585)
Supplement: S2 Dataset — (XLSX) [file pone.0332585.s002.xlsx]

## Sheet: Sheet1
				Model training data of elastic modulus of desert sand recycled aggregate concrete under steel pipe constraints
				NO.	Steel constraint (mm)	Desert-sand content/%	Water–cement ratio/%	Elastic modulus measured value
				1	0	0	30	29.4
				2	0	0	30	28.2
				3	0	0	30	28.8
				4	0	0	35	30.3
				5	0	0	35	29.6
				6	0	0	35	30.1
				7	0	0	40	27.6
				8	0	0	40	26.7
				9	0	0	40	27.3
				10	0	20	30	30.2
				11	0	20	30	28.5
				12	0	20	30	29.5
				13	0	20	35	32.5
				14	0	20	35	32.4
				15	0	20	35	31.8
				16	0	20	40	27.65
				17	0	20	40	28.2
				18	0	20	40	28.6
				19	0	40	30	30.6
				20	0	40	30	31.1
				21	0	40	30	30.6
				22	0	40	35	32.8
				23	0	40	35	33.2
				24	0	40	35	33.2
				25	0	40	40	30.3
				26	0	40	40	31.2
				27	0	40	40	30.8
				28	0	60	30	30.6
				29	0	60	30	31.2
				30	0	60	30	30.9
				31	0	60	35	32.1
				32	0	60	35	32.3
				33	0	60	35	31.7
				34	0	60	40	29.2
				35	0	60	40	29.8
				36	0	60	40	30.4
				37	0	0	45	32.85
				38	0	15	45	31.25
				39	0	30	45	38.96
				40	0	45	45	32.1
				41	0	20	50	24.781
				42	0	40	50	24.88
				43	0	60	50	22.68
				44	0	0	35	20.01
				45	0	10	35	20.03
				46	0	20	35	21.62
				47	0	30	35	21.5
				48	0	40	35	20.5
				49	0	0	41	19.01
				50	0	10	41	19.23
				51	0	20	41	20.64
				52	0	30	41	20.73
				53	0	40	41	19.56
				54	0	0	32	40.1
				55	0	0	53	21.566
				56	0	0	53	22.097
				57	0	0	53	23.02
				58	0	0	47	36.7
				59	3	0	30	31.5
				60	3	0	30	31.8
				61	3	0	30	30.2
				62	3	0	35	34.42
				63	3	0	35	33.56
				64	3	0	35	33.23
				65	3	0	40	30.67
				66	3	0	40	31.09
				67	3	0	40	31.26
				68	3	20	30	34.2
				69	3	20	30	33.8
				70	3	20	30	33.4
				71	3	20	35	34.2
				72	3	20	35	35.2
				73	3	20	35	34.6
				74	3	20	40	32.5
				75	3	20	40	31.8
				76	3	20	40	32.88
				77	3	40	30	34.3
				78	3	40	30	34.6
				79	3	40	30	34.8
				80	3	40	35	34.7
				81	3	40	35	34.9
				82	3	40	35	35.2
				83	3	40	40	34.2
				84	3	40	40	33.9
				85	3	40	40	33.8
				86	3	60	30	36.3
				87	3	60	30	37
				88	3	60	30	37.9
				89	3	60	35	38.6
				90	3	60	35	37.8
				91	3	60	35	37.4
				92	3	60	40	35.7
				93	3	60	40	35.4
				94	3	60	40	36.2
				95	0	10	35	19.82
				96	0	20	40	20.17
				97	0	30	35	21.05
				98	0	40	40	21.75
				99	0	60	40	25.24
				100	0	40	35	23.07
				101	0	40	50	24.66
				102	0	30	40	22.98
				103	3	20	30	32.45
				104	3	20	35	33.68
				105	3	20	40	33.98
				106	3	30	30	34.27
				107	3	30	35	35.21
				108	3	30	40	35.64
				109	3	40	30	36.18
				110	3	40	35	36.25
				111	3	40	40	36.59
				112	3	60	30	36.72
				113	3	60	35	37.01
				114	3	60	40	37.15
